# Supplementary material for: Structural basis for inhibition of the type I-F CRISPR–Cas surveillance complex by AcrIF4, AcrIF7 and AcrIF14
Source: Nucleic Acids Res. 2020 Dec 17;49(1):584–94. doi: 10.1093/nar/gkaa1199 (PMC7797054; doi:10.1093/nar/gkaa1199)
Supplement: gkaa1199_Supplemental_Files [file gkaa1199_supplemental_files.zip]

Archive with 2 entries (2 files):
- Movie_S1.mp4
- Supplementary_Materials1120b.pdf
